# Supplementary material for: Returning personalized, genetic health test results to individuals of African descent or ancestry in precision medicine research
Source: Health Aff Sch. 2023 Dec 12;1(6):qxad066. doi: 10.1093/haschl/qxad066 (PMC10734905; doi:10.1093/haschl/qxad066)
Supplement: qxad066_Supplementary_Data [file qxad066_Supplementary_Data.zip]

Archive with 8 entries (8 files):
- coi_disclosure_Health Affairs Scholar_CL.docx
- coi_disclosure_Health Affairs Scholar_KC.docx
- coi_disclosure_Health Affairs Scholar_RHS.docx
- LEdgar signed coi_disclosure_Health Affairs Scholar copy.docx
- NoraEmmott_coi_disclosure_Health Affairs Scholar.docx
- coi_disclosure_Health Affairs Scholar - Argetsinger.docx
- coi_disclosure_Health Affairs Scholar - TJG.docx
- coi_disclosure_Health Affairs Scholar Maryam Nafie.docx
